# Supplementary material for: Developing a provisional, international Minimal Dataset for Juvenile Dermatomyositis: for use in clinical practice to inform research
Source: Pediatr Rheumatol Online J. 2014 Jul 21;12:31. doi: 10.1186/1546-0096-12-31 (PMC4113599; doi:10.1186/1546-0096-12-31)
Supplement: Additional file 1 — Form A: provisional definitions, Form B: provisional definitions (to be refined further as part of on-going work)[31-37] [file 1546-0096-12-31-S1.zip]

Archive with 2 entries (2 files):
- add1/8866834211209620_add1.doc
- add1/8866834211209620_add2.doc
